# Supplementary material for: Tailored parameter optimization methods for ordinary differential equation models with steady-state constraints
Source: BMC Syst Biol. 2016 Aug 22;10(1):80. doi: 10.1186/s12918-016-0319-7 (PMC4994295; doi:10.1186/s12918-016-0319-7)
Supplement: Additional file 2 — Code S1. This zip-file contains the MATLAB code used for the simulation example (conversion process) and the application examples (NGF-induced Erk signaling in primary sensory neurons and Raf/MEK/ERK signaling in HeLa cells after release from S-phase arrest) presented in the paper. We provide implementations for the hybrid optimization and simulation-based optimization methods, the models and the optimization. In addition to the implementation, also all data and result files (.mat,.csv) are included. (ZIP 25965 kb) [file 12918_2016_319_MOESM2_ESM.zip]

Archive with 273 entries (232 files):
- Revision/
- Revision/.DS_Store
- __MACOSX/
- __MACOSX/Revision/
- __MACOSX/Revision/._.DS_Store
- Revision/ConversionReaction/
- Revision/ConversionReaction/.DS_Store
- __MACOSX/Revision/ConversionReaction/
- __MACOSX/Revision/ConversionReaction/._.DS_Store
- Revision/ConversionReaction/ConversionReaction_u.m
- __MACOSX/Revision/ConversionReaction/._ConversionReaction_u.m
- Revision/ConversionReaction/ConversionReactionSens_u.m
- __MACOSX/Revision/ConversionReaction/._ConversionReactionSens_u.m
- Revision/ConversionReaction/ConversionReactionTimeSeries_opt.m
- __MACOSX/Revision/ConversionReaction/._ConversionReactionTimeSeries_opt.m
- Revision/ConversionReaction/J_fmincon_conversionReaction_u_hybrid.m
- __MACOSX/Revision/ConversionReaction/._J_fmincon_conversionReaction_u_hybrid.m
- Revision/ConversionReaction/J_normalCR.m
- __MACOSX/Revision/ConversionReaction/._J_normalCR.m
- Revision/ConversionReaction/Results/
- Revision/ConversionReaction/Results/.DS_Store
- __MACOSX/Revision/ConversionReaction/Results/
- __MACOSX/Revision/ConversionReaction/Results/._.DS_Store
- Revision/ConversionReaction/Results/ResultManuscriptConversionReaction.mat
- __MACOSX/Revision/ConversionReaction/Results/._ResultManuscriptConversionReaction.mat
- __MACOSX/Revision/ConversionReaction/._Results
- Revision/ConversionReaction/system_timeseriesDataCR.m
- __MACOSX/Revision/ConversionReaction/._system_timeseriesDataCR.m
- Revision/ConversionReaction/Visualization/
- Revision/ConversionReaction/Visualization/Figure_ConversionReaction.m
- __MACOSX/Revision/ConversionReaction/Visualization/
- __MACOSX/Revision/ConversionReaction/Visualization/._Figure_ConversionReaction.m
- Revision/ConversionReaction/Visualization/Figure_ConversionReactionFMs.m
- __MACOSX/Revision/ConversionReaction/Visualization/._Figure_ConversionReactionFMs.m
- __MACOSX/Revision/ConversionReaction/._Visualization
- __MACOSX/Revision/._ConversionReaction
- Revision/from others/
- Revision/from others/outfun.m
- __MACOSX/Revision/from others/
- __MACOSX/Revision/from others/._outfun.m
- Revision/from others/outfun_a.m
- __MACOSX/Revision/from others/._outfun_a.m
- Revision/from others/outfuns.m
- __MACOSX/Revision/from others/._outfuns.m
- Revision/from others/setdefault.m
- __MACOSX/Revision/from others/._setdefault.m
- __MACOSX/Revision/._from others
- Revision/Hopf/
- Revision/Hopf/.DS_Store
- Revision/Hopf/figureHopf.m
- __MACOSX/Revision/Hopf/
- __MACOSX/Revision/Hopf/._figureHopf.m
- Revision/Hopf/hopf_opt.m
- __MACOSX/Revision/Hopf/._hopf_opt.m
- Revision/Hopf/hopfODE.m
- __MACOSX/Revision/Hopf/._hopfODE.m
- Revision/Hopf/MS100_hopf.mat
- __MACOSX/Revision/Hopf/._MS100_hopf.mat
- Revision/Hopf/systemHopf.m
- __MACOSX/Revision/Hopf/._systemHopf.m
- __MACOSX/Revision/._Hopf
- Revision/Hysteresis/
- Revision/Hysteresis/.DS_Store
- Revision/Hysteresis/constructLimitSet.m
- __MACOSX/Revision/Hysteresis/
- __MACOSX/Revision/Hysteresis/._constructLimitSet.m
- Revision/Hysteresis/figureHysteresis.m
- __MACOSX/Revision/Hysteresis/._figureHysteresis.m
- Revision/Hysteresis/hysteresis_opt.m
- __MACOSX/Revision/Hysteresis/._hysteresis_opt.m
- Revision/Hysteresis/hysteresisODE.m
- __MACOSX/Revision/Hysteresis/._hysteresisODE.m
- Revision/Hysteresis/J_fmincon_hysteresis_hybrid.m
- __MACOSX/Revision/Hysteresis/._J_fmincon_hysteresis_hybrid.m
- Revision/Hysteresis/limitset.mat
- __MACOSX/Revision/Hysteresis/._limitset.mat
- Revision/Hysteresis/MS100_hysteresis.mat
- __MACOSX/Revision/Hysteresis/._MS100_hysteresis.mat
- Revision/Hysteresis/systemHysteresis.m
- __MACOSX/Revision/Hysteresis/._systemHysteresis.m
- __MACOSX/Revision/._Hysteresis
- Revision/NGFInducedErkSignaling/
- Revision/NGFInducedErkSignaling/.DS_Store
- __MACOSX/Revision/NGFInducedErkSignaling/
- __MACOSX/Revision/NGFInducedErkSignaling/._.DS_Store
- Revision/NGFInducedErkSignaling/Data/
- Revision/NGFInducedErkSignaling/Data/DoseResponsedata.mat
- __MACOSX/Revision/NGFInducedErkSignaling/Data/
- __MACOSX/Revision/NGFInducedErkSignaling/Data/._DoseResponsedata.mat
- __MACOSX/Revision/NGFInducedErkSignaling/._Data
- Revision/NGFInducedErkSignaling/Erk_pathway_A_log.m
- __MACOSX/Revision/NGFInducedErkSignaling/._Erk_pathway_A_log.m
- Revision/NGFInducedErkSignaling/Erk_pathway_A_log_xdot.m
- __MACOSX/Revision/NGFInducedErkSignaling/._Erk_pathway_A_log_xdot.m
- Revision/NGFInducedErkSignaling/f_fmincon_DoseResp.m
- __MACOSX/Revision/NGFInducedErkSignaling/._f_fmincon_DoseResp.m
- Revision/NGFInducedErkSignaling/J_fmincon_a_DoseResp_normal.m
- __MACOSX/Revision/NGFInducedErkSignaling/._J_fmincon_a_DoseResp_normal.m
- Revision/NGFInducedErkSignaling/J_fmincon_DoseResp_normal.m
- __MACOSX/Revision/NGFInducedErkSignaling/._J_fmincon_DoseResp_normal.m
- Revision/NGFInducedErkSignaling/J_fmincon_DoseResp_normal_hybrid.m
- __MACOSX/Revision/NGFInducedErkSignaling/._J_fmincon_DoseResp_normal_hybrid.m
- Revision/NGFInducedErkSignaling/J_normal.m
- __MACOSX/Revision/NGFInducedErkSignaling/._J_normal.m
- Revision/NGFInducedErkSignaling/J_theta_quadPen.m
- __MACOSX/Revision/NGFInducedErkSignaling/._J_theta_quadPen.m
- Revision/NGFInducedErkSignaling/NGFIndErkSignaling_opt.m
- __MACOSX/Revision/NGFInducedErkSignaling/._NGFIndErkSignaling_opt.m
- Revision/NGFInducedErkSignaling/Results/
- Revision/NGFInducedErkSignaling/Results/ResultManuscriptMS100_FM.mat
- __MACOSX/Revision/NGFInducedErkSignaling/Results/
- __MACOSX/Revision/NGFInducedErkSignaling/Results/._ResultManuscriptMS100_FM.mat
- Revision/NGFInducedErkSignaling/Results/ResultManuscriptMS100_FMs.mat
- __MACOSX/Revision/NGFInducedErkSignaling/Results/._ResultManuscriptMS100_FMs.mat
- Revision/NGFInducedErkSignaling/Results/ResultManuscriptMS100_FUa.mat
- __MACOSX/Revision/NGFInducedErkSignaling/Results/._ResultManuscriptMS100_FUa.mat
- Revision/NGFInducedErkSignaling/Results/ResultManuscriptMS100_SDNM.mat
- __MACOSX/Revision/NGFInducedErkSignaling/Results/._ResultManuscriptMS100_SDNM.mat
- __MACOSX/Revision/NGFInducedErkSignaling/._Results
- Revision/NGFInducedErkSignaling/Supplement/
- Revision/NGFInducedErkSignaling/Supplement/Figure_SupplementLambda.m
- __MACOSX/Revision/NGFInducedErkSignaling/Supplement/
- __MACOSX/Revision/NGFInducedErkSignaling/Supplement/._Figure_SupplementLambda.m
- Revision/NGFInducedErkSignaling/Supplement/MS100lambdaMoreSteps.mat
- __MACOSX/Revision/NGFInducedErkSignaling/Supplement/._MS100lambdaMoreSteps.mat
- Revision/NGFInducedErkSignaling/Supplement/sortConvergedLambda.m
- __MACOSX/Revision/NGFInducedErkSignaling/Supplement/._sortConvergedLambda.m
- Revision/NGFInducedErkSignaling/Supplement/Supplement_opt.m
- __MACOSX/Revision/NGFInducedErkSignaling/Supplement/._Supplement_opt.m
- __MACOSX/Revision/NGFInducedErkSignaling/._Supplement
- Revision/NGFInducedErkSignaling/system_ErkDoseResp_JNormal.m
- __MACOSX/Revision/NGFInducedErkSignaling/._system_ErkDoseResp_JNormal.m
- Revision/NGFInducedErkSignaling/Visualization/
- Revision/NGFInducedErkSignaling/Visualization/Figure_NGFInducedErkSignaling.m
- __MACOSX/Revision/NGFInducedErkSignaling/Visualization/
- __MACOSX/Revision/NGFInducedErkSignaling/Visualization/._Figure_NGFInducedErkSignaling.m
- Revision/NGFInducedErkSignaling/Visualization/sortConverged.m
- __MACOSX/Revision/NGFInducedErkSignaling/Visualization/._sortConverged.m
- __MACOSX/Revision/NGFInducedErkSignaling/._Visualization
- __MACOSX/Revision/._NGFInducedErkSignaling
- Revision/RafMekErkSignaling/
- Revision/RafMekErkSignaling/.DS_Store
- __MACOSX/Revision/RafMekErkSignaling/
- __MACOSX/Revision/RafMekErkSignaling/._.DS_Store
- Revision/RafMekErkSignaling/calculateFIM_normal.m
- __MACOSX/Revision/RafMekErkSignaling/._calculateFIM_normal.m
- Revision/RafMekErkSignaling/Data/
- Revision/RafMekErkSignaling/Data/TetON__w_Dox__w_30muM_UO.csv
- __MACOSX/Revision/RafMekErkSignaling/Data/
- __MACOSX/Revision/RafMekErkSignaling/Data/._TetON__w_Dox__w_30muM_UO.csv
- Revision/RafMekErkSignaling/Data/TetON__w_Dox__w_5muM_Sora.csv
- __MACOSX/Revision/RafMekErkSignaling/Data/._TetON__w_Dox__w_5muM_Sora.csv
- Revision/RafMekErkSignaling/Data/TetON__w_Dox__w_prior.csv
- __MACOSX/Revision/RafMekErkSignaling/Data/._TetON__w_Dox__w_prior.csv
- __MACOSX/Revision/RafMekErkSignaling/._Data
- Revision/RafMekErkSignaling/J_normal.m
- __MACOSX/Revision/RafMekErkSignaling/._J_normal.m
- Revision/RafMekErkSignaling/J_RafMekErk_normal_fmincon_a_lin.m
- __MACOSX/Revision/RafMekErkSignaling/._J_RafMekErk_normal_fmincon_a_lin.m
- Revision/RafMekErkSignaling/J_RafMekErk_normal_fmincon_hybrid.m
- __MACOSX/Revision/RafMekErkSignaling/._J_RafMekErk_normal_fmincon_hybrid.m
- Revision/RafMekErkSignaling/J_RafMekErk_normal_lin_fmincon.m
- __MACOSX/Revision/RafMekErkSignaling/._J_RafMekErk_normal_lin_fmincon.m
- Revision/RafMekErkSignaling/J_theta_normalPrior.m
- __MACOSX/Revision/RafMekErkSignaling/._J_theta_normalPrior.m
- Revision/RafMekErkSignaling/J_theta_quadPen.m
- __MACOSX/Revision/RafMekErkSignaling/._J_theta_quadPen.m
- Revision/RafMekErkSignaling/modelComparison.m
- __MACOSX/Revision/RafMekErkSignaling/._modelComparison.m
- Revision/RafMekErkSignaling/RafMekErk_Jac.m
- __MACOSX/Revision/RafMekErkSignaling/._RafMekErk_Jac.m
- Revision/RafMekErkSignaling/RafMekErk_Jac_fmincon.m
- __MACOSX/Revision/RafMekErkSignaling/._RafMekErk_Jac_fmincon.m
- Revision/RafMekErkSignaling/RafMekErk_opt.m
- __MACOSX/Revision/RafMekErkSignaling/._RafMekErk_opt.m
- Revision/RafMekErkSignaling/RafMekErklin/
- Revision/RafMekErkSignaling/RafMekErklin/cvodewrapfunctions.c
- __MACOSX/Revision/RafMekErkSignaling/RafMekErklin/
- __MACOSX/Revision/RafMekErkSignaling/RafMekErklin/._cvodewrapfunctions.c
- Revision/RafMekErkSignaling/RafMekErklin/RafMekErklin.c
- __MACOSX/Revision/RafMekErkSignaling/RafMekErklin/._RafMekErklin.c
- Revision/RafMekErkSignaling/RafMekErklin/RafMekErklin.h
- __MACOSX/Revision/RafMekErkSignaling/RafMekErklin/._RafMekErklin.h
- Revision/RafMekErkSignaling/RafMekErklin/RafMekErklin.mexmaci64
- __MACOSX/Revision/RafMekErkSignaling/RafMekErklin/._RafMekErklin.mexmaci64
- Revision/RafMekErkSignaling/RafMekErklin/RafMekErklin_Jac.m
- __MACOSX/Revision/RafMekErkSignaling/RafMekErklin/._RafMekErklin_Jac.m
- Revision/RafMekErkSignaling/RafMekErklin/simulate_RafMekErklin.m
- __MACOSX/Revision/RafMekErkSignaling/RafMekErklin/._simulate_RafMekErklin.m
- __MACOSX/Revision/RafMekErkSignaling/._RafMekErklin
- Revision/RafMekErkSignaling/RafMekErklin_ana/
- Revision/RafMekErkSignaling/RafMekErklin_ana/cvodewrapfunctions.c
- __MACOSX/Revision/RafMekErkSignaling/RafMekErklin_ana/
- __MACOSX/Revision/RafMekErkSignaling/RafMekErklin_ana/._cvodewrapfunctions.c
- Revision/RafMekErkSignaling/RafMekErklin_ana/RafMekErklin_ana.c
- __MACOSX/Revision/RafMekErkSignaling/RafMekErklin_ana/._RafMekErklin_ana.c
- Revision/RafMekErkSignaling/RafMekErklin_ana/RafMekErklin_ana.h
- __MACOSX/Revision/RafMekErkSignaling/RafMekErklin_ana/._RafMekErklin_ana.h
- Revision/RafMekErkSignaling/RafMekErklin_ana/RafMekErklin_ana.mexmaci64
- __MACOSX/Revision/RafMekErkSignaling/RafMekErklin_ana/._RafMekErklin_ana.mexmaci64
- Revision/RafMekErkSignaling/RafMekErklin_ana/RafMekErklin_ana_Jac.m
- __MACOSX/Revision/RafMekErkSignaling/RafMekErklin_ana/._RafMekErklin_ana_Jac.m
- Revision/RafMekErkSignaling/RafMekErklin_ana/simulate_RafMekErklin_ana.m
- __MACOSX/Revision/RafMekErkSignaling/RafMekErklin_ana/._simulate_RafMekErklin_ana.m
- __MACOSX/Revision/RafMekErkSignaling/._RafMekErklin_ana
- Revision/RafMekErkSignaling/RafMekErklin_woFeedback_ana/
- Revision/RafMekErkSignaling/RafMekErklin_woFeedback_ana/cvodewrapfunctions.c
- __MACOSX/Revision/RafMekErkSignaling/RafMekErklin_woFeedback_ana/
- __MACOSX/Revision/RafMekErkSignaling/RafMekErklin_woFeedback_ana/._cvodewrapfunctions.c
- Revision/RafMekErkSignaling/RafMekErklin_woFeedback_ana/RafMekErklin_woFeedback_ana.c
- __MACOSX/Revision/RafMekErkSignaling/RafMekErklin_woFeedback_ana/._RafMekErklin_woFeedback_ana.c
- Revision/RafMekErkSignaling/RafMekErklin_woFeedback_ana/RafMekErklin_woFeedback_ana.h
- __MACOSX/Revision/RafMekErkSignaling/RafMekErklin_woFeedback_ana/._RafMekErklin_woFeedback_ana.h
- Revision/RafMekErkSignaling/RafMekErklin_woFeedback_ana/RafMekErklin_woFeedback_ana.mexmaci64
- __MACOSX/Revision/RafMekErkSignaling/RafMekErklin_woFeedback_ana/._RafMekErklin_woFeedback_ana.mexmaci64
- Revision/RafMekErkSignaling/RafMekErklin_woFeedback_ana/RafMekErklin_woFeedback_ana_Jac.m
- __MACOSX/Revision/RafMekErkSignaling/RafMekErklin_woFeedback_ana/._RafMekErklin_woFeedback_ana_Jac.m
- Revision/RafMekErkSignaling/RafMekErklin_woFeedback_ana/simulate_RafMekErklin_woFeedback_ana.m
- __MACOSX/Revision/RafMekErkSignaling/RafMekErklin_woFeedback_ana/._simulate_RafMekErklin_woFeedback_ana.m
- __MACOSX/Revision/RafMekErkSignaling/._RafMekErklin_woFeedback_ana
- Revision/RafMekErkSignaling/Results/
- Revision/RafMekErkSignaling/Results/.DS_Store
- __MACOSX/Revision/RafMekErkSignaling/Results/
- __MACOSX/Revision/RafMekErkSignaling/Results/._.DS_Store
- Revision/RafMekErkSignaling/Results/bestFit.mat
- __MACOSX/Revision/RafMekErkSignaling/Results/._bestFit.mat
- Revision/RafMekErkSignaling/Results/ResultManuscriptMS100_FM.mat
- __MACOSX/Revision/RafMekErkSignaling/Results/._ResultManuscriptMS100_FM.mat
- Revision/RafMekErkSignaling/Results/ResultManuscriptMS100_FMs.mat
- __MACOSX/Revision/RafMekErkSignaling/Results/._ResultManuscriptMS100_FMs.mat
- Revision/RafMekErkSignaling/Results/ResultManuscriptMS100_FUa.mat
- __MACOSX/Revision/RafMekErkSignaling/Results/._ResultManuscriptMS100_FUa.mat
- Revision/RafMekErkSignaling/Results/ResultManuscriptMS100_NM.mat
- __MACOSX/Revision/RafMekErkSignaling/Results/._ResultManuscriptMS100_NM.mat
- Revision/RafMekErkSignaling/Results/ResultManuscriptMS100_SD.mat
- __MACOSX/Revision/RafMekErkSignaling/Results/._ResultManuscriptMS100_SD.mat
- Revision/RafMekErkSignaling/Results/ResultmodelComparisonFUa1000.mat
- __MACOSX/Revision/RafMekErkSignaling/Results/._ResultmodelComparisonFUa1000.mat
- __MACOSX/Revision/RafMekErkSignaling/._Results
- Revision/RafMekErkSignaling/system_timeseriesData_JNormal_lin.m
- __MACOSX/Revision/RafMekErkSignaling/._system_timeseriesData_JNormal_lin.m
- Revision/RafMekErkSignaling/Visualization/
- Revision/RafMekErkSignaling/Visualization/.DS_Store
- __MACOSX/Revision/RafMekErkSignaling/Visualization/
- __MACOSX/Revision/RafMekErkSignaling/Visualization/._.DS_Store
- Revision/RafMekErkSignaling/Visualization/calculateDistSs.m
- __MACOSX/Revision/RafMekErkSignaling/Visualization/._calculateDistSs.m
- Revision/RafMekErkSignaling/Visualization/calculateSigmaInt_SDNM.m
- __MACOSX/Revision/RafMekErkSignaling/Visualization/._calculateSigmaInt_SDNM.m
- Revision/RafMekErkSignaling/Visualization/Figure_RafMekErk.m
- __MACOSX/Revision/RafMekErkSignaling/Visualization/._Figure_RafMekErk.m
- Revision/RafMekErkSignaling/Visualization/RafMekErkFUaconvergence3.eps
- __MACOSX/Revision/RafMekErkSignaling/Visualization/._RafMekErkFUaconvergence3.eps
- Revision/RafMekErkSignaling/Visualization/sortConverged_RafMekErk.m
- __MACOSX/Revision/RafMekErkSignaling/Visualization/._sortConverged_RafMekErk.m
- __MACOSX/Revision/RafMekErkSignaling/._Visualization
- __MACOSX/Revision/._RafMekErkSignaling
- Revision/readme.html
- __MACOSX/Revision/._readme.html
- Revision/SimulationBasedOpti/
- Revision/SimulationBasedOpti/.DS_Store
- __MACOSX/Revision/SimulationBasedOpti/
- __MACOSX/Revision/SimulationBasedOpti/._.DS_Store
- Revision/SimulationBasedOpti/event.m
- __MACOSX/Revision/SimulationBasedOpti/._event.m
- Revision/SimulationBasedOpti/Manifold_opt.m
- __MACOSX/Revision/SimulationBasedOpti/._Manifold_opt.m
- Revision/SimulationBasedOpti/sampleParameters.m
- __MACOSX/Revision/SimulationBasedOpti/._sampleParameters.m
- Revision/SimulationBasedOpti/VFMO_mod.m
- __MACOSX/Revision/SimulationBasedOpti/._VFMO_mod.m
- __MACOSX/Revision/._SimulationBasedOpti
- __MACOSX/._Revision
