# Supplementary material for: Tailored parameter optimization methods for ordinary differential equation models with steady-state constraints
Source: BMC Syst Biol. 2016 Aug 22;10(1):80. doi: 10.1186/s12918-016-0319-7 (PMC4994295; doi:10.1186/s12918-016-0319-7)
Supplement: Additional file 2 — Code S1. This zip-file contains the MATLAB code used for the simulation example (conversion process) and the application examples (NGF-induced Erk signaling in primary sensory neurons and Raf/MEK/ERK signaling in HeLa cells after release from S-phase arrest) presented in the paper. We provide implementations for the hybrid optimization and simulation-based optimization methods, the models and the optimization. In addition to the implementation, also all data and result files (.mat,.csv) are included. (ZIP 25965 kb) [file 12918_2016_319_MOESM2_ESM.zip › Revision/ConversionReaction/ConversionReactionSens_u.m]

function [output] = ConversionReactionSens_u(t,z,u)
output_f = z(2)-(z(1)*u+z(2))*z(3);

output_S_theta = -(z(1)*u+z(2))*[z(4);z(5)]+[-u*z(3);1-z(3)];
output_S_x1 = -(z(1)*u+z(2))*z(6);

output = [output_f; output_S_theta; output_S_x1];
end
