# Supplementary material for: Tailored parameter optimization methods for ordinary differential equation models with steady-state constraints
Source: BMC Syst Biol. 2016 Aug 22;10(1):80. doi: 10.1186/s12918-016-0319-7 (PMC4994295; doi:10.1186/s12918-016-0319-7)
Supplement: Additional file 2 — Code S1. This zip-file contains the MATLAB code used for the simulation example (conversion process) and the application examples (NGF-induced Erk signaling in primary sensory neurons and Raf/MEK/ERK signaling in HeLa cells after release from S-phase arrest) presented in the paper. We provide implementations for the hybrid optimization and simulation-based optimization methods, the models and the optimization. In addition to the implementation, also all data and result files (.mat,.csv) are included. (ZIP 25965 kb) [file 12918_2016_319_MOESM2_ESM.zip › Revision/ConversionReaction/J_normalCR.m]

function [J,dJdtheta] = J_normalCR(y_m,y,dydtheta)

% calculation of loglikelihood value for non NaNs 
ind = find(~isnan(y_m));
J=sum(0.5*((y_m(ind)-y(ind)).^2.));

%calculation of gradient with respect to theta
grad_J = zeros(size(y_m));
grad_J(ind) = -(y_m(ind)-y(ind));

% grad_J = grad_J*dydtheta + grad_J*dydsigma2*dsigma2dtheta
dJdtheta = (grad_J' * dydtheta)';
end
