# Supplementary material for: Tailored parameter optimization methods for ordinary differential equation models with steady-state constraints
Source: BMC Syst Biol. 2016 Aug 22;10(1):80. doi: 10.1186/s12918-016-0319-7 (PMC4994295; doi:10.1186/s12918-016-0319-7)
Supplement: Additional file 2 — Code S1. This zip-file contains the MATLAB code used for the simulation example (conversion process) and the application examples (NGF-induced Erk signaling in primary sensory neurons and Raf/MEK/ERK signaling in HeLa cells after release from S-phase arrest) presented in the paper. We provide implementations for the hybrid optimization and simulation-based optimization methods, the models and the optimization. In addition to the implementation, also all data and result files (.mat,.csv) are included. (ZIP 25965 kb) [file 12918_2016_319_MOESM2_ESM.zip › Revision/from others/outfuns.m]

function stop = outfuns(x,optimValues,state)
% Store the iteration points xk with respective objective function fk
global HISTORYs
stop = false;
switch state
    case 'iter'
       HISTORYs.x = [HISTORYs.x; x];
       HISTORYs.fval = [HISTORYs.fval; optimValues.fval];   
    case 'done'
       HISTORYs.x = [HISTORYs.x; x];
       HISTORYs.fval = [HISTORYs.fval; optimValues.fval];  
    otherwise
end        
