# Supplementary material for: Tailored parameter optimization methods for ordinary differential equation models with steady-state constraints
Source: BMC Syst Biol. 2016 Aug 22;10(1):80. doi: 10.1186/s12918-016-0319-7 (PMC4994295; doi:10.1186/s12918-016-0319-7)
Supplement: Additional file 2 — Code S1. This zip-file contains the MATLAB code used for the simulation example (conversion process) and the application examples (NGF-induced Erk signaling in primary sensory neurons and Raf/MEK/ERK signaling in HeLa cells after release from S-phase arrest) presented in the paper. We provide implementations for the hybrid optimization and simulation-based optimization methods, the models and the optimization. In addition to the implementation, also all data and result files (.mat,.csv) are included. (ZIP 25965 kb) [file 12918_2016_319_MOESM2_ESM.zip › Revision/Hopf/hopfODE.m]

function [f,grad_f] = vanDerPolODE(r,z)
% z(1)=mu, z(2)=x, z(3)=y
% x'=-y+x(mu-x^2-y^2); y'=x+y(mu-x^2-y^2) supercritical Hopfbifurcation

f = [-z(3)+z(2)*(z(1)-z(2)^2-z(3)^2);z(2)+z(3)*(z(1)-z(2)^2-z(3)^2)];

dfdtheta=[z(2);z(3)];
dfdx=[z(1)-z(2)^2-z(3)^2-2*z(2)^2;1-2*z(2)*z(3)];
dfdy=[-1-2*z(2)*z(3);z(1)-z(2)^2-z(3)^2-2*z(3)^2];

grad_f = [dfdtheta dfdx dfdy];
end
