# Supplementary material for: Tailored parameter optimization methods for ordinary differential equation models with steady-state constraints
Source: BMC Syst Biol. 2016 Aug 22;10(1):80. doi: 10.1186/s12918-016-0319-7 (PMC4994295; doi:10.1186/s12918-016-0319-7)
Supplement: Additional file 2 — Code S1. This zip-file contains the MATLAB code used for the simulation example (conversion process) and the application examples (NGF-induced Erk signaling in primary sensory neurons and Raf/MEK/ERK signaling in HeLa cells after release from S-phase arrest) presented in the paper. We provide implementations for the hybrid optimization and simulation-based optimization methods, the models and the optimization. In addition to the implementation, also all data and result files (.mat,.csv) are included. (ZIP 25965 kb) [file 12918_2016_319_MOESM2_ESM.zip › Revision/Hysteresis/hysteresisODE.m]

function [f,grad_f] = hysteresisODE(t,z)
n = 20;
K = 1; %2.4
g = 1; %2.5/3
b = 1; %4

f = b*(z(2)^n)/(K^n+z(2)^n)-g*z(2)+z(1);
grad_f = [1 b*(K^n*n*z(2)^(n-1))/((K^n+z(2)^n)^2)-g];
end
