# Supplementary material for: Tailored parameter optimization methods for ordinary differential equation models with steady-state constraints
Source: BMC Syst Biol. 2016 Aug 22;10(1):80. doi: 10.1186/s12918-016-0319-7 (PMC4994295; doi:10.1186/s12918-016-0319-7)
Supplement: Additional file 2 — Code S1. This zip-file contains the MATLAB code used for the simulation example (conversion process) and the application examples (NGF-induced Erk signaling in primary sensory neurons and Raf/MEK/ERK signaling in HeLa cells after release from S-phase arrest) presented in the paper. We provide implementations for the hybrid optimization and simulation-based optimization methods, the models and the optimization. In addition to the implementation, also all data and result files (.mat,.csv) are included. (ZIP 25965 kb) [file 12918_2016_319_MOESM2_ESM.zip › Revision/Hysteresis/systemHysteresis.m]

function [J,dJdtheta,f,S,F] = systemHysteresis(r,z,f_rhs,D)
[f,grad_f]=f_rhs(1,z);

nabla_theta_f = grad_f(1);
nabla_x_f = grad_f(2);
% Sensitivity matrix (S)
S = -nabla_x_f\nabla_theta_f;
F = eye(1);
J = 0.5*(D-z(2))^2;
dJdtheta = -(D-z(2))*S;
end
