# Supplementary material for: Tailored parameter optimization methods for ordinary differential equation models with steady-state constraints
Source: BMC Syst Biol. 2016 Aug 22;10(1):80. doi: 10.1186/s12918-016-0319-7 (PMC4994295; doi:10.1186/s12918-016-0319-7)
Supplement: Additional file 2 — Code S1. This zip-file contains the MATLAB code used for the simulation example (conversion process) and the application examples (NGF-induced Erk signaling in primary sensory neurons and Raf/MEK/ERK signaling in HeLa cells after release from S-phase arrest) presented in the paper. We provide implementations for the hybrid optimization and simulation-based optimization methods, the models and the optimization. In addition to the implementation, also all data and result files (.mat,.csv) are included. (ZIP 25965 kb) [file 12918_2016_319_MOESM2_ESM.zip › Revision/NGFInducedErkSignaling/Erk_pathway_A_log_xdot.m]

function xdot = Erk_pathway_A_log_v2_xdot(t,x,theta,u)
theta = 10.^theta;
n_u = length(u);
n_x = length(x);
xdot = zeros(n_x,1);

for i=1:n_u
    xdot(1+(i-1)*n_x/n_u) =  theta(1)*u(i)*( theta(5) - x(1+(i-1)*n_x/n_u)) -  theta(2)*x(1+(i-1)*n_x/n_u);
    xdot(2+(i-1)*n_x/n_u) = (x(1+(i-1)*n_x/n_u) + theta(3))*( theta(6) - x(2+(i-1)*n_x/n_u)) -  theta(4)*x(2+(i-1)*n_x/n_u);
end

end
