# Supplementary material for: Tailored parameter optimization methods for ordinary differential equation models with steady-state constraints
Source: BMC Syst Biol. 2016 Aug 22;10(1):80. doi: 10.1186/s12918-016-0319-7 (PMC4994295; doi:10.1186/s12918-016-0319-7)
Supplement: Additional file 2 — Code S1. This zip-file contains the MATLAB code used for the simulation example (conversion process) and the application examples (NGF-induced Erk signaling in primary sensory neurons and Raf/MEK/ERK signaling in HeLa cells after release from S-phase arrest) presented in the paper. We provide implementations for the hybrid optimization and simulation-based optimization methods, the models and the optimization. In addition to the implementation, also all data and result files (.mat,.csv) are included. (ZIP 25965 kb) [file 12918_2016_319_MOESM2_ESM.zip › Revision/NGFInducedErkSignaling/J_theta_quadPen.m]

function [J,grad_J,S_theta] = J_theta_quadPen(theta,theta_max,theta_min,delta)
% Find non NaN values
ind_max = find(~isnan(theta_max));
ind_max2 = ~isinf(theta_max(ind_max));
ind_max = ind_max(ind_max2);
ind_min = find(~isnan(theta_min));
ind_min2 = ~isinf(theta_min(ind_min));
ind_min = ind_min(ind_min2);

% evaluate Objectivefunction
J = 0;
J = J + sum(delta*(max(0,theta_min(ind_min)-theta(ind_min)).^3)+delta*(max(0,theta(ind_max)-theta_max(ind_max)).^3));


% calculate gradient
grad_J = zeros(size(theta));
grad_J(ind_max) = delta*3*(max(0,theta(ind_max)-theta_max(ind_max)).^2);
grad_J(ind_min) = grad_J(ind_min)-3*delta*(max(0,-theta(ind_min)+theta_min(ind_min)).^2);

% calculate contribution to Fisher Information 
s_diag = zeros(size(theta));
s_diag(ind_max) = 6*delta*(max(0,theta(ind_max)-theta_max(ind_max)));
s_diag(ind_min) = s_diag(ind_min)+6*delta*(max(0,theta_min(ind_min)-theta(ind_min)));
S_theta = diag(s_diag);
end
