# Supplementary material for: Tailored parameter optimization methods for ordinary differential equation models with steady-state constraints
Source: BMC Syst Biol. 2016 Aug 22;10(1):80. doi: 10.1186/s12918-016-0319-7 (PMC4994295; doi:10.1186/s12918-016-0319-7)
Supplement: Additional file 2 — Code S1. This zip-file contains the MATLAB code used for the simulation example (conversion process) and the application examples (NGF-induced Erk signaling in primary sensory neurons and Raf/MEK/ERK signaling in HeLa cells after release from S-phase arrest) presented in the paper. We provide implementations for the hybrid optimization and simulation-based optimization methods, the models and the optimization. In addition to the implementation, also all data and result files (.mat,.csv) are included. (ZIP 25965 kb) [file 12918_2016_319_MOESM2_ESM.zip › Revision/RafMekErkSignaling/J_normal.m]

function [J,dJdtheta] = J_normalv2(y_m,y,sigma2,dydtheta,dsigma2dtheta)
% calculation of loglikelihood value for non NaNs 
ind = find(~isnan(y_m));
J=sum(0.5*(log(2*pi*sigma2(ind))+(y_m(ind)-y(ind)).^2./sigma2(ind)));

%calculation of gradient with respect to theta
grad_J = zeros(size(y_m));
grad_J(ind) = -(y_m(ind)-y(ind))./sigma2(ind);

% calculation of gradient with respect to sigma^2
grad_J_sig = zeros(size(y_m));
grad_J_sig(ind) = 0.5*1./sigma2(ind).*(1-(y_m(ind)-y(ind)).^2./sigma2(ind));

% grad_J = grad_J*dydtheta + grad_J*dydsigma2*dsigma2dtheta
dJdtheta = (grad_J' * dydtheta + grad_J_sig' * dsigma2dtheta)';
end
