# Supplementary material for: Tailored parameter optimization methods for ordinary differential equation models with steady-state constraints
Source: BMC Syst Biol. 2016 Aug 22;10(1):80. doi: 10.1186/s12918-016-0319-7 (PMC4994295; doi:10.1186/s12918-016-0319-7)
Supplement: Additional file 2 — Code S1. This zip-file contains the MATLAB code used for the simulation example (conversion process) and the application examples (NGF-induced Erk signaling in primary sensory neurons and Raf/MEK/ERK signaling in HeLa cells after release from S-phase arrest) presented in the paper. We provide implementations for the hybrid optimization and simulation-based optimization methods, the models and the optimization. In addition to the implementation, also all data and result files (.mat,.csv) are included. (ZIP 25965 kb) [file 12918_2016_319_MOESM2_ESM.zip › Revision/RafMekErkSignaling/J_RafMekErk_normal_fmincon_a_lin.m]

function [J,dJdtheta] = J_RafMekErk_normal_fmincon_a_lin_v2(z,f_fun,J_fun,J_prior,J_pen,D,options)
% save('test_stupid_error','z');
global errorCount
n_theta = options.n_theta;

u = D.conditions;
n_u = size(u,1);
n_sigma = length(z)-n_theta;
n_r = size(D.measurement{1},2);

xi = z(1:n_theta);% (log) parameters
theta = exp(xi);
noise2 = repmat(z(n_theta+1:n_theta+n_sigma)',length(D.t{1}),n_r/2); % sigma_pMek sigma_pErk

J = 0;
dJdtheta = zeros(length(z),1);
%n_t1 = 1;
for i = 1:n_u
    t_m = D.t{i};
    n_t = length(t_m);
    % evtl. an f_fun anpassen
    [status,~,~,y_i,~,sy_i,~] = f_fun(t_m,theta,u(i,:));
    if status<0
        errorCount = errorCount-1;
    end
    y = y_i(:);
    S_theta = reshape(sy_i,[],n_theta)*diag(theta);
    %% Computation of derivatives
    scale = theta(end-n_r+1:end)';
    sigma2 = bsxfun(@times,exp(noise2),scale.^2);
    
    dsigma2dtheta = zeros(length(y),n_sigma);
    dsigma2dtheta([1:n_t,2*n_t+1:3*n_t,4*n_t+1:5*n_t,6*n_t+1:7*n_t],1) = ones(n_t*n_r/2,1);
    dsigma2dtheta([n_t+1:2*n_t,3*n_t+1:4*n_t,5*n_t+1:6*n_t,7*n_t+1:8*n_t],2) = ones(n_t*n_r/2,1);
    
    dscaledtheta = zeros(length(y),n_r);
    dscaledtheta(1:n_t,1) = 2*ones(n_t,1);
    dscaledtheta(n_t+1:2*n_t,2) = 2*ones(n_t,1);
    dscaledtheta(2*n_t+1:3*n_t,3) = 2*ones(n_t,1);
    dscaledtheta(3*n_t+1:4*n_t,4) = 2*ones(n_t,1);
    dscaledtheta(4*n_t+1:5*n_t,5) = 2*ones(n_t,1);
    dscaledtheta(5*n_t+1:6*n_t,6) = 2*ones(n_t,1);
    dscaledtheta(6*n_t+1:7*n_t,7) = 2*ones(n_t,1);
    dscaledtheta(7*n_t+1:8*n_t,8) = 2*ones(n_t,1);
    
    dsigmadtheta = [zeros(length(y),n_theta-n_r),...
        bsxfun(@times,dscaledtheta,sigma2(:)),bsxfun(@times,dsigma2dtheta,sigma2(:))];
    
    % Parameter derivative
    dyxi_ik = S_theta;
    dyxi_ik = [dyxi_ik, zeros(length(y),n_sigma)];
    
    %% Objective function (J)
    [J_i,grad_J] = J_fun(D.measurement{i}(:),y,sigma2(:),dyxi_ik,dsigmadtheta);
    J = J + J_i;

    dJdtheta = dJdtheta + grad_J;
end
% prior
[J_theta_prior,nabla_theta_J_prior,~] = J_prior([xi;z(n_theta+1:n_theta+n_sigma)],D.prior,D.sigma);
J = J + J_theta_prior;
dJdtheta = dJdtheta + nabla_theta_J_prior;

% penalty
[J_theta_pen,nabla_theta_J_pen,~] = J_pen([xi;z(n_theta+1:n_theta+n_sigma)],D.theta_max,D.theta_min,D.delta);
J = J + J_theta_pen;
dJdtheta = dJdtheta + nabla_theta_J_pen;

end
