# Supplementary material for: Tailored parameter optimization methods for ordinary differential equation models with steady-state constraints
Source: BMC Syst Biol. 2016 Aug 22;10(1):80. doi: 10.1186/s12918-016-0319-7 (PMC4994295; doi:10.1186/s12918-016-0319-7)
Supplement: Additional file 2 — Code S1. This zip-file contains the MATLAB code used for the simulation example (conversion process) and the application examples (NGF-induced Erk signaling in primary sensory neurons and Raf/MEK/ERK signaling in HeLa cells after release from S-phase arrest) presented in the paper. We provide implementations for the hybrid optimization and simulation-based optimization methods, the models and the optimization. In addition to the implementation, also all data and result files (.mat,.csv) are included. (ZIP 25965 kb) [file 12918_2016_319_MOESM2_ESM.zip › Revision/RafMekErkSignaling/J_theta_normalPrior.m]

function [J,grad_J,S_theta] = J_theta_normalPrior(theta,theta_prior,sigma)
ind = find(~isnan(theta_prior));

% J=sum(0.5*(log(2*pi*sigma^2)+(theta(ind)-theta_prior(ind)).^2/sigma^2));
J=sum(0.5*((theta(ind)-theta_prior(ind)).^2/sigma^2));
grad_J = zeros(size(theta));
grad_J(ind) = (theta(ind)-theta_prior(ind))/sigma^2;
s_diag = zeros(size(theta));
s_diag(ind) = 1/sigma^2*ones(1,length(ind));
S_theta = diag(s_diag);
end
