# Supplementary material for: Tailored parameter optimization methods for ordinary differential equation models with steady-state constraints
Source: BMC Syst Biol. 2016 Aug 22;10(1):80. doi: 10.1186/s12918-016-0319-7 (PMC4994295; doi:10.1186/s12918-016-0319-7)
Supplement: Additional file 2 — Code S1. This zip-file contains the MATLAB code used for the simulation example (conversion process) and the application examples (NGF-induced Erk signaling in primary sensory neurons and Raf/MEK/ERK signaling in HeLa cells after release from S-phase arrest) presented in the paper. We provide implementations for the hybrid optimization and simulation-based optimization methods, the models and the optimization. In addition to the implementation, also all data and result files (.mat,.csv) are included. (ZIP 25965 kb) [file 12918_2016_319_MOESM2_ESM.zip › Revision/RafMekErkSignaling/RafMekErklin/RafMekErklin.h]

#ifndef _MY_RafMekErklin
#define _MY_RafMekErklin

#include <cvodes/cvodes.h>
#include <cvodes/cvodes_band.h>
#include <cvodes/cvodes_bandpre.h>
#include <cvodes/cvodes_dense.h>
#include <cvodes/cvodes_diag.h>
#include <cvodes/cvodes_spbcgs.h>
#include <cvodes/cvodes_spgmr.h>
#include <cvodes/cvodes_sptfqmr.h>
#include <nvector/nvector_serial.h>
#include <sundials/sundials_types.h>
#include <sundials/sundials_math.h>
#include <udata.h>
#include <math.h>
#include <mex.h>

             void x0_RafMekErklin(N_Vector x0, void *user_data);
             int J_RafMekErklin(long int N, realtype t, N_Vector x,N_Vector fx, DlsMat J, void *user_data,N_Vector tmp1, N_Vector tmp2, N_Vector tmp3);
             int Jv_RafMekErklin(N_Vector v, N_Vector Jv, realtype t, N_Vector x, N_Vector xdot, void *user_data, N_Vector tmp);
             int sx_RafMekErklin(int Ns, realtype t, N_Vector x, N_Vector xdot,int ip, N_Vector sx, N_Vector sxdot, void *user_data, N_Vector tmp1, N_Vector tmp2);
             void sx0_RafMekErklin(int ip, N_Vector sx0, void *user_data);
             void y_RafMekErklin(double t, int nt, int it, double *y, double *p, double *k, double *u, double *x);
             void dydp_RafMekErklin(double t, int nt, int it, double *dydp, double *y, double *p, double *k, double *u, double *x, int *plist, int np, int ny);
             void dydx_RafMekErklin(double t, double *dydx, double *y, double *p, double *k, double *x);
             void sy_RafMekErklin(double t, int nt, int it, int ip, int sp, int nx, int ny, double *sy, double *p, double *k, double *u, double *x, double *sx);


#endif /* _MY_RafMekErklin */
