# Supplementary material for: Tailored parameter optimization methods for ordinary differential equation models with steady-state constraints
Source: BMC Syst Biol. 2016 Aug 22;10(1):80. doi: 10.1186/s12918-016-0319-7 (PMC4994295; doi:10.1186/s12918-016-0319-7)
Supplement: Additional file 2 — Code S1. This zip-file contains the MATLAB code used for the simulation example (conversion process) and the application examples (NGF-induced Erk signaling in primary sensory neurons and Raf/MEK/ERK signaling in HeLa cells after release from S-phase arrest) presented in the paper. We provide implementations for the hybrid optimization and simulation-based optimization methods, the models and the optimization. In addition to the implementation, also all data and result files (.mat,.csv) are included. (ZIP 25965 kb) [file 12918_2016_319_MOESM2_ESM.zip › Revision/RafMekErkSignaling/RafMekErklin_woFeedback_ana/RafMekErklin_woFeedback_ana_Jac.m]

function grad = RafMekErklin_woFeedback_ana_Jac(t, x, phi, k)
p = phi;

xdot = [(exp(-t/p(9))*(exp(-t/p(8)) - 1) - p(7))*(x(1) - 1)*p(2) - p(1)*x(1);
- p(3)*x(2) - ((x(2) - 1)*p(4)*x(1))/(k(1)/p(10) + 1);
- p(5)*x(3) - ((x(3) - 1)*p(6)*x(2))/(k(2)/p(11) + 1)];

nabla_x_f = [(exp(-t/p(9))*(exp(-t/p(8)) - 1) - p(7))*p(2) - p(1), 0, 0;
-((x(2) - 1)*p(4)*p(10))/(k(1) + p(10)), - p(3) - (p(4)*x(1))/(k(1)/p(10) + 1), 0;
0, -((x(3) - 1)*p(6)*p(11))/(k(2) + p(11)), - p(5) - (p(6)*x(2))/(k(2)/p(11) + 1)];

nabla_theta_f = [-x(1), (exp(-t/p(9))*(exp(-t/p(8)) - 1) - p(7))*(x(1) - 1), 0, 0, 0, 0, -(x(1) - 1)*p(2), (t*exp(-t/p(8))*exp(-t/p(9))*(x(1) - 1)*p(2))/p(8)^2, (t*exp(-t/p(9))*(x(1) - 1)*(exp(-t/p(8)) - 1)*p(2))/p(9)^2, 0, 0, 0, 0, 0, 0, 0;
0, 0, -x(2), -((x(2) - 1)*p(10)*x(1))/(k(1) + p(10)), 0, 0, 0, 0, 0, -((x(2) - 1)*k(1)*p(4)*x(1))/(k(1) + p(10))^2, 0, 0, 0, 0, 0, 0;
0, 0, 0, 0, -x(3), -((x(3) - 1)*p(11)*x(2))/(k(2) + p(11)), 0, 0, 0, 0, -((x(3) - 1)*k(2)*p(6)*x(2))/(k(2) + p(11))^2, 0, 0, 0, 0, 0];

grad = [xdot nabla_theta_f nabla_x_f];
end
