# Supplementary material for: Tailored parameter optimization methods for ordinary differential equation models with steady-state constraints
Source: BMC Syst Biol. 2016 Aug 22;10(1):80. doi: 10.1186/s12918-016-0319-7 (PMC4994295; doi:10.1186/s12918-016-0319-7)
Supplement: Additional file 2 — Code S1. This zip-file contains the MATLAB code used for the simulation example (conversion process) and the application examples (NGF-induced Erk signaling in primary sensory neurons and Raf/MEK/ERK signaling in HeLa cells after release from S-phase arrest) presented in the paper. We provide implementations for the hybrid optimization and simulation-based optimization methods, the models and the optimization. In addition to the implementation, also all data and result files (.mat,.csv) are included. (ZIP 25965 kb) [file 12918_2016_319_MOESM2_ESM.zip › Revision/RafMekErkSignaling/Visualization/calculateDistSs.m]

function parameters = calculateDistSs(parameters,x0,n_theta,n_sigma)
    for i = 1:length(parameters.MS.logPost)
        a1 = parameters.MS.par(n_theta+1+n_sigma:end,i);
        a2 = x0(exp(parameters.MS.par(:,i)));
        parameters.MS.distSS(i) = norm(a1(:)-a2(:));
    end
end
