# Supplementary material for: Tailored parameter optimization methods for ordinary differential equation models with steady-state constraints
Source: BMC Syst Biol. 2016 Aug 22;10(1):80. doi: 10.1186/s12918-016-0319-7 (PMC4994295; doi:10.1186/s12918-016-0319-7)
Supplement: Additional file 2 — Code S1. This zip-file contains the MATLAB code used for the simulation example (conversion process) and the application examples (NGF-induced Erk signaling in primary sensory neurons and Raf/MEK/ERK signaling in HeLa cells after release from S-phase arrest) presented in the paper. We provide implementations for the hybrid optimization and simulation-based optimization methods, the models and the optimization. In addition to the implementation, also all data and result files (.mat,.csv) are included. (ZIP 25965 kb) [file 12918_2016_319_MOESM2_ESM.zip › Revision/RafMekErkSignaling/Visualization/calculateSigmaInt_SDNM.m]

j=1;
parameters = parameters_SD{j};

for i=ind
    try
        for k = 1:n_u
            parameters.MS.sigmaInterval{i,k} = [bsxfun(@minus,bestFity{k},...
                2*repmat(sqrt(exp(parameters.MS.par(n_theta+1:n_theta+n_sigma,i)'))...
                ,1,size(D.measurement{1},2)/2).*exp(parameters.MS.par(end+1-size(D.measurement{1},2)-n_sigma-n_x:end-n_sigma-n_x,i))');...
                flipud(bsxfun(@plus,bestFity{k},...
                2*repmat(sqrt(exp(parameters.MS.par(n_theta+1:n_theta+n_sigma,i)'))...
                ,1,size(D.measurement{1},2)/2).*exp(parameters.MS.par(end+1-size(D.measurement{1},2)-n_sigma-n_x:end-n_sigma-n_x,i))'))];
        end
    catch
    end
end

parameters_SD{j}.MS.sigmaInterval = parameters.MS.sigmaInterval;
