# Supplementary material for: Tailored parameter optimization methods for ordinary differential equation models with steady-state constraints
Source: BMC Syst Biol. 2016 Aug 22;10(1):80. doi: 10.1186/s12918-016-0319-7 (PMC4994295; doi:10.1186/s12918-016-0319-7)
Supplement: Additional file 2 — Code S1. This zip-file contains the MATLAB code used for the simulation example (conversion process) and the application examples (NGF-induced Erk signaling in primary sensory neurons and Raf/MEK/ERK signaling in HeLa cells after release from S-phase arrest) presented in the paper. We provide implementations for the hybrid optimization and simulation-based optimization methods, the models and the optimization. In addition to the implementation, also all data and result files (.mat,.csv) are included. (ZIP 25965 kb) [file 12918_2016_319_MOESM2_ESM.zip › Revision/SimulationBasedOpti/event.m]

% event.m is used to stop the simulation based optimization if some stop
% criterium is fullfilled
%
% 2015/12/07 Anna Fiedler

function[value,isterminal,direction]=event(t,y)
% norm gradient dtheta
global ng
% norm relative gradient dxs 
global ngx
% maximal number of steps permitted
global maxSteps
% maximal number of failed biological ODE simulations permitted
global errorCount

value = [max(ng,ngx)-1e-6, maxSteps, errorCount];
isterminal = [1 1 1];
direction =[0 0 0];
end
