# Supplementary material for: Tailored parameter optimization methods for ordinary differential equation models with steady-state constraints
Source: BMC Syst Biol. 2016 Aug 22;10(1):80. doi: 10.1186/s12918-016-0319-7 (PMC4994295; doi:10.1186/s12918-016-0319-7)
Supplement: Additional file 2 — Code S1. This zip-file contains the MATLAB code used for the simulation example (conversion process) and the application examples (NGF-induced Erk signaling in primary sensory neurons and Raf/MEK/ERK signaling in HeLa cells after release from S-phase arrest) presented in the paper. We provide implementations for the hybrid optimization and simulation-based optimization methods, the models and the optimization. In addition to the implementation, also all data and result files (.mat,.csv) are included. (ZIP 25965 kb) [file 12918_2016_319_MOESM2_ESM.zip › Revision/SimulationBasedOpti/sampleParameters.m]

% sample parameters for Multistart
function [z0] = sampleParameters(varargin)
if nargin >= 1
    parameters = varargin{1};
else
    error('sampleParameters.m requires at least one inputs.')
end
rng(70);
options.n_starts = 1;
if nargin == 2
    options = setdefault(varargin{2},options);
end
% latin hypercube sampling
if options.n_starts == 1
    z0 = parameters.guess;
else
    z0 = [parameters.guess,bsxfun(@plus,parameters.min,bsxfun(@times,...
          parameters.max - parameters.min,lhsdesign(options.n_starts - size(parameters.guess,2)...
          ,parameters.number,'smooth','off')'))];
end

% start on manifold if possible
if isfield(options,'steadyState')
    for i = 1:options.n_starts
        x_0 = options.steadyState(z0(:,i));
        z0(end-length(x_0)+1:end,i) = x_0;
    end
end
